# Supplementary material for: Home Food Environment Changes and Dietary Intake during an Adolescent Behavioral Weight Loss Intervention Differ by Food Security Status
Source: Nutrients. 2022 Feb 25;14(5):976. doi: 10.3390/nu14050976 (PMC8912871; doi:10.3390/nu14050976)
Supplement: Supplementary file 1 [file nutrients-14-00976-s001.zip]

Archive with 1 entries (1 files):
- nutrients-1591386-supplementary.pdf
